# Supplementary material for: Population Genomics of Microbial Biostalactites: Non-recombinogenic Genome Islands and Microdiversification by Transposons
Source: Front Microbiol. 2022 Feb 21;13:828531. doi: 10.3389/fmicb.2022.828531 (PMC8899612; doi:10.3389/fmicb.2022.828531)
Supplement: Supplementary file 2 [file Table_1.xls]

## Sheet: TabS4 disruptions
MI1A					MI1I					MI1III					S2.4					OL2a6
nr.	position	disrupted gene	assembly		nr.	position	disrupted gene	assembly		nr.	position	disrupted gene	assembly		nr.	position	disrupted gene	assembly		nr.	position	disrupted gene	assembly
1	12300	diguanylate cyclase/phosphodiesterase (GGDEF & EAL domains) with PAS/PAC sensor	REF		1	38628	Aerotaxis sensor receptor protein	REF		1	294777	Uptake [NiFe] hydrogenase, small subunit HyaA (EC 1.12.99.6)	REF		1	232086	diguanylate cyclase/phosphodiesterase (GGDEF & EAL domains) with PAS/PAC sensor - DGC3	REF		1	247577	Glycogen phosphorylase (EC 2.4.1.1)	REF
2	396588	diguanylate cyclase/phosphodiesterase (GGDEF & EAL domains) with PAS/PAC sensor - DGC4	REF		2	795541	Acetate kinase (EC 2.7.2.1)	REF		2	789756	Acetate kinase (EC 2.7.2.1)	REF		2	1820314	CRISPR-associated RAMP protein	REF		2	1270890	Type III restriction enzyme, res subunit: DEAD/DEAH box helicase, N-terminal	REF
3	945750	Cardiolipin synthase (EC 2.7.8.-) phosphatidylethanolamine-utilizing, bacterial type ClsC	REF		3	834084	Cellulose biosynthesis cyclic di-GMP-binding regulatory protein BcsB	REF		3	940126	Cardiolipin synthase (EC 2.7.8.-), bacterial type ClsC	REF		3	658191	Cyclic beta-1,2-glucan synthase (EC 2.4.1.-)	ALT
4	1808259	CRISPR array	REF		4	951075	Cardiolipin synthase (EC 2.7.8.-) phosphatidylethanolamine-utilizing, bacterial type ClsC	REF		4	1653628	CRISPR-associated RecB family exonuclease Cas4	REF		4	1790277	Adenine-specific DNA methylase containing a Zn-ribbon	ALT
5	2435228	Type II/IV secretion system secretin RcpA/CpaC, associated with Flp pilus assembly	REF		5	1241806	diguanylate cyclase/phosphodiesterase (GGDEF & EAL domains) with PAS/PAC sensor - DGC8	REF		5	1877445	CRISPR array	REF		5	1801810	Transcriptional regulator, Xre family	ALT
6	38619	Aerotaxis sensor receptor protein	ALT		6	1342059	DNA-cytosine methyltransferase (EC 2.1.1.37)	REF		6	2470562	diguanylate cyclase/phosphodiesterase (GGDEF & EAL domains) with PAS/PAC sensor	REF		6	2316021	ATP-dependent DNA helicase RecQ	ALT
7	299585	diguanylate cyclase/phosphodiesterase (GGDEF & EAL domains) with PAS/PAC sensor - DGC3	ALT		7	1889150	CRISPR array	REF		7	2680777	CetB	ALT
8	323826	Uptake [NiFe] hydrogenase maturation maturation factor HyaF	ALT		8	2442876	Type II/IV secretion system secretin RcpA/CpaC, associated with Flp pilus assembly	REF		8	2715204	Cysteine desulfurase (EC 2.8.1.7)	ALT
9	514813	ATP-dependent DNA helicase RecQ	ALT		9	2479696	diguanylate cyclase/phosphodiesterase (GGDEF & EAL domains) with PAS/PAC sensor	REF		9	38613	Aerotaxis sensor receptor protein	ALT
10	623923	RND efflux system, inner membrane transporter	ALT		10	13515	diguanylate cyclase/phosphodiesterase (GGDEF & EAL domains) with PAS/PAC sensor	ALT		10	117201	Methyl-accepting chemotaxis sensor/transducer protein	ALT
11	662324	Cyclic beta-1,2-glucan synthase (EC 2.4.1.-)	ALT		11	107832	diguanylate cyclase/phosphodiesterase (GGDEF & EAL domains) with PAS/PAC sensor	ALT		11	283133	Glutathione S-transferase (EC 2.5.1.18)	ALT
12	684883	Efflux ABC transporter, permease/ATP-binding protein mlr7818	ALT		12	120743	Methyl-accepting chemotaxis sensor/transducer protein	ALT		12	290054	diguanylate cyclase/phosphodiesterase (GGDEF & EAL domains) with PAS/PAC sensor - DGC3	ALT
13	795843	Acetate kinase (EC 2.7.2.1)	ALT		13	132474	DNA-binding protein HU	ALT		13	498161	Lhr-like helicases/DEAD/DEAH box	ALT
14	832091	Cellulose biosynthesis cyclic di-GMP-binding regulatory protein BcsB	ALT		14	274022	conserved hypothetical protein, membrane	ALT		14	505549	ATP-dependent DNA helicase RecQ	ALT
15	832946	Cellulose synthase catalytic subunit [UDP-forming] (EC 2.4.1.12)	ALT		15	299283	diguanylate cyclase/phosphodiesterase (GGDEF & EAL domains) with PAS/PAC sensor -DGC3	ALT		15	614656	RND efflux system, inner membrane transporter	ALT
16	889106	Methyl-accepting chemotaxis sensor/transducer protein	ALT		16	317937	Acylphosphate phosphohydrolase (EC 3.6.1.7)/[NiFe] hydrogenase metallocenter assembly pr. HypF	ALT		16	653048	Cyclic beta-1,2-glucan synthase (EC 2.4.1.-)	ALT
17	890900	Response regulator c-di-GMP phosphodiesterase, RpfG family	ALT		17	323534	Uptake [NiFe] hydrogenase maturation maturation factor HyaF	ALT		17	675617	Efflux ABC transporter, permease/ATP-binding protein mlr7818	ALT
18	927749	Transcriptional regulator	ALT		18	396292	diguanylate cyclase/phosphodiesterase (GGDEF & EAL domains) with PAS/PAC sensor - DGC4	ALT		18	698975	NADPH-dependent pyruvate:ferredoxin oxidoreductase, delta subunit (EC 1.2.7.1)	ALT
19	1013888	Alpha-amylase (EC 3.2.1.1)	ALT		19	396289	diguanylate cyclase/phosphodiesterase (GGDEF & EAL domains) with PAS/PAC sensor - DGC4	ALT		19	817723	Cellulose biosynthesis protein BcsG	ALT
20	1214710	diguanylate cyclase/phosphodiesterase (GGDEF & EAL domains) with PAS/PAC sensor	ALT		20	513376	ATP-dependent DNA helicase RecQ	ALT		20	821122	Cellulose synthase operon protein C	ALT
21	1236472	diguanylate cyclase/phosphodiesterase (GGDEF & EAL domains) with PAS/PAC sensor - DGC8	ALT		21	515350	ATP-dependent DNA helicase RecQ	ALT		21	825189	Cellulose biosynthesis cyclic di-GMP-binding regulatory protein BcsB	ALT
22	1296890	Nitrite reductase [NAD(P)H] large subunit (EC 1.7.1.4)	ALT		22	662027	Cyclic beta-1,2-glucan synthase (EC 2.4.1.-)	ALT		22	825560	Cellulose synthase catalytic subunit [UDP-forming] (EC 2.4.1.12)	ALT
23	1379519	DNA internalization-related competence protein ComEC/Rec2	ALT		23	684587	Efflux ABC transporter, permease/ATP-binding protein mlr7818	ALT		23	883811	Response regulator c-di-GMP phosphodiesterase, RpfG family	ALT
24	1436284	Branched-chain amino acid ABC transporter, ATP-binding protein LivG (TC 3.A.1.4.1)	ALT		24	838274	Cellulose synthase catalytic subunit [UDP-forming] (EC 2.4.1.12)	ALT		24	1005456	Trehalose synthase (EC 5.4.99.16)	ALT
25	1695660	diguanylate cyclase/phosphodiesterase (GGDEF & EAL domains) with PAS/PAC sensor	ALT		25	894441	Methyl-accepting chemotaxis sensor/transducer protein	ALT		25	1229732	diguanylate cyclase/phosphodiesterase (GGDEF & EAL domains) with PAS/PAC sensor - DGC8	ALT
26	1696818	diguanylate cyclase/phosphodiesterase (GGDEF & EAL domains) with PAS/PAC sensor	ALT		26	896046	Response regulator c-di-GMP phosphodiesterase, RpfG family	ALT		26	1290142	Nitrite reductase [NAD(P)H] large subunit (EC 1.7.1.4)	ALT
27	1860496	MBL-fold metallo-hydrolase superfamily	ALT		27	1019218	Alpha-amylase (EC 3.2.1.1)	ALT		27	1429528	Branched-chain amino acid ABC transporter, ATP-binding protein LivG (TC 3.A.1.4.1)	ALT
28	2007174	Putative hemolysin	ALT		28	1159212	AAA ATPase	ALT		28	1581251	Flagellar M-ring protein FliF	ALT
29	2030994	Chaperone protein HtpG	ALT		29	1220044	diguanylate cyclase/phosphodiesterase (GGDEF & EAL domains) with PAS/PAC sensor	ALT		29	1690066	diguanylate cyclase/phosphodiesterase (GGDEF & EAL domains) with PAS/PAC sensor	ALT
30	2155462	diguanylate cyclase/phosphodiesterase (GGDEF & EAL domains) with PAS/PAC sensor	ALT		30	1247304	TonB dependent receptor	ALT		30	2024238	Chaperone protein HtpG	ALT
31	2168824	Oxidoreductase, short-chain dehydrogenase/reductase family	ALT		31	1386000	DNA internalization-related competence protein ComEC/Rec2	ALT		31	2148701	diguanylate cyclase/phosphodiesterase (GGDEF & EAL domains) with PAS/PAC sensor	ALT
32	2233071	diguanylate cyclase/phosphodiesterase (GGDEF & EAL domains) with PAS/PAC sensor	ALT		32	1442758	Branched-chain amino acid ABC transporter, ATP-binding protein LivG (TC 3.A.1.4.1)	ALT		32	2162063	Oxidoreductase, short-chain dehydrogenase/reductase family	ALT
33	2434598	Type II/IV secretion system secretin RcpA/CpaC, associated with Flp pilus assembly	ALT		33	1702147	diguanylate cyclase/phosphodiesterase (GGDEF & EAL domains) with PAS/PAC sensor	ALT		33	2226318	diguanylate cyclase/phosphodiesterase (GGDEF & EAL domains) with PAS/PAC sensor	ALT
34	2435254	Type II/IV secretion system secretin RcpA/CpaC, associated with Flp pilus assembly	ALT		34	1894623	TIGR03986 family CRISPR-associated RAMP protein	ALT		34	2233256	MBL-fold metallo-hydrolase superfamily	ALT
35	2505421	Nodulin-related protein CC_0717	ALT		35	1989166	SAM-dependent methyltransferase, MidA	ALT		35	2243227	c-di-GMP phosphodiesterase (EC 3.1.4.52)	ALT
36	2514213	Large protein containing transglutaminase-like domain	ALT		36	2037472	Chaperone protein HtpG	ALT		36	2254296	Ser/Thr protein phosphatase family protein	ALT
37	2680282	Signal transduction protein CetB, mediates an energy taxis response	ALT		37	2267560	Ser/Thr protein phosphatase family protein	ALT		37	2293499	Sulfate adenylyltransferase subunit 2 (EC 2.7.7.4)	ALT
					38	2443932	type II/IV secretion system secretin RcpA/CpaC, associated with Flp pilus assembly	ALT		38	2434987	Type II/IV secretion system secretin RcpA/CpaC, associated with Flp pilus assembly	ALT
					39	2447638	Flp pilus assembly protein TadB	ALT		39	2497434	diguanylate cyclase/phosphodiesterase (GGDEF & EAL domains) with PAS/PAC sensor	ALT
					40	2521857	Large protein containing transglutaminase-like domain	ALT		40	2503934	Nodulin-related protein CC_0717	ALT
					41	2686783	Signal transduction protein CetB, mediates an energy taxis response	ALT		41	2628655	Cytochrome O ubiquinol oxidase subunit III (EC 1.10.3.-)	ALT
					42	2721209	Cysteine desulfurase (EC 2.8.1.7)	ALT
